# Supplementary material for: CEP44 ensures the formation of bona fide centriole wall, a requirement for the centriole-to-centrosome conversion
Source: Nat Commun. 2020 Feb 14;11:903. doi: 10.1038/s41467-020-14767-2 (PMC7021698; doi:10.1038/s41467-020-14767-2)
Supplement: Supplementary file 4 — Source Data [file 41467_2020_14767_MOESM4_ESM.zip]

Archive with 2 entries (2 files):
- dataset1.xlsx
- data2.xlsx
