# Supplementary material for: CEP44 ensures the formation of bona fide centriole wall, a requirement for the centriole-to-centrosome conversion
Source: Nat Commun. 2020 Feb 14;11:903. doi: 10.1038/s41467-020-14767-2 (PMC7021698; doi:10.1038/s41467-020-14767-2)
Supplement: Supplementary file 4 — Source Data [file 41467_2020_14767_MOESM4_ESM.zip › dataset1.xlsx]

## Sheet: Figure 1c
Figure 1c
# of cells with 2 or <2 definedγ-tubulin foci	siControl #1	siControl #2	siControl #3	siControl #4	siControl #5	siControl #6		siCEP44 #1	siCEP44 #2	siCEP44 #3	siCEP44 #4	siCEP44 #5	siCEP44 #6
2 γ-tubulin foci	73	82	83	88	81	75		6	12	14	12	14	15
<2 γ-tubulin foci	1	3	2	1	2	2		55	50	50	45	50	48
tot cells	74	85	85	89	83	77		61	62	64	57	64	63
n=	493							371
% of cells with 2 or <2 defined γ-tubulin foci	siControl #1	siControl #2	siControl #3	siControl #4	siControl #5	siControl #6		siCEP44 #1	siCEP44 #2	siCEP44 #3	siCEP44 #4	siCEP44 #5	siCEP44 #6
2 γ-tubulin foci	98.6486	96.4706	97.6471	98.8764	97.5904	97.4026		9.83607	19.3548	21.875	21.0526	21.875	23.8095
<2 γ-tubulin foci	1.35135	3.52941	2.35294	1.1236	2.40964	2.5974		90.1639	80.6452	78.125	78.9474	78.125	76.1905
tot cells	100	100	100	100	100	100		100	100	100	100	100	100
siControl vs siCEP44 p-value	1.19538e-07

## Sheet: Figure 1e
Figure 1e
# of cells with 2 or <2 CEP44 foci	siControl #1	siControl #2	siControl #3	siControl #4	siControl #5	siControl #6		siCEP44 #1	siCEP44 #2	siCEP44 #3	siCEP44 #4	siCEP44 #5	siCEP44 #6
2 CEP44 foci	111	132	149	260	236	226		23	38	40	75	42	93
<2 CEP44 foci	2	5	2	0	0	0		53	85	92	128	89	97
tot cells	113	137	151	260	236	226		76	123	132	203	131	190
n=	1123							855
% of cells with 2 or <2 CEP44 foci	siControl #1	siControl #2	siControl #3	siControl #4	siControl #5	siControl #6		siCEP44 #1	siCEP44 #2	siCEP44 #3	siCEP44 #4	siCEP44 #5	siCEP44 #6
2 CEP44 foci	98.2301	96.3504	98.6755	100	100	100		30.2632	30.8943	30.303	36.9458	32.0611	48.9474
<2 CEP44 foci	1.76991	3.64964	1.3245	0	0	0		69.7368	69.1057	69.697	63.0542	67.9389	51.0526
tot cells	100	100	100	100	100	100		100	100	100	100	100	100
siControl vs siCEP44 p-value	2.2199e-06

## Sheet: Figure 1f
Figure 1f
# of cells with 2 or <2 defined γ-tubulin foci	siControl #1	siControl #2	siControl #3	siControl #4	siControl #5	siControl #6		siCEP44 #1	siCEP44 #2	siCEP44 #3	siCEP44 #4	siCEP44 #5	siCEP44 #6
2 γ-tubulin foci	260	233	225	185	204	174		85	50	88	57	64	68
<2 γ-tubulin foci	0	3	1	0	0	2		118	81	102	107	114	108
tot cells	260	236	226	185	204	176		203	131	190	164	178	176
n=	1287							1042
% of cells with 2 or <2 defined γ-tubulin foci	siControl #1	siControl #2	siControl #3	siControl #4	siControl #5	siControl #6		siCEP44 #1	siCEP44 #2	siCEP44 #3	siCEP44 #4	siCEP44 #5	siCEP44 #6
2 γ-tubulin foci	100	98.7288	99.5575	100	100	98.8636		41.8719	38.1679	46.3158	34.7561	35.9551	38.6364
<2 γ-tubulin foci	0	1.27119	0.442478	0	0	1.13636		58.1281	61.8321	53.6842	65.2439	64.0449	61.3636
tot cells	100	100	100	100	100	100		100	100	100	100	100	100
siControl vs siCEP44 p-value	2.42256e-07

## Sheet: Figure 1g
Figure 1g
# of cells with 4 or <4 CEP97 foci	siControl #1	siControl #2	siControl #3	siControl #4	siControl #5	siControl #6		siCEP44 #1	siCEP44 #2	siCEP44 #3	siCEP44 #4	siCEP44 #5	siCEP44 #6
4 CEP97 foci	48	50	50	49	47	49		32	34	38	35	34	36
<4 CEP97 foci	2	1	0	1	3	1		18	16	12	15	16	14
tot cells	50	51	50	50	50	50		50	50	50	50	50	50
n=	301							300
% of cells with 4 or <4 CEP97 foci	siControl #1	siControl #2	siControl #3	siControl #4	siControl #5	siControl #6		siCEP44 #1	siCEP44 #2	siCEP44 #3	siCEP44 #4	siCEP44 #5	siCEP44 #6
4 CEP97 foci	96	98.0392	100	98	94	98		64	68	76	70	68	72
<4 CEP97 foci	4	1.96078	0	2	6	2		36	32	24	30	32	28
tot cells	100	100	100	100	100	100		100	100	100	100	100	100
siControl vs siCEP44 p-value	9.0021e-07

## Sheet: Figure 1j
Figure 1j
# of MTs at mother centrosome															# of MTs at daugther centrosome
	siControl #1	siControl #2	siControl #3	siControl #4	siControl #5	siControl #6		siCEP44 #1	siCEP44 #2	siCEP44 #3	siCEP44 #4	siCEP44 #5	siCEP44 #6		siControl #1	siControl #2	siControl #3	siControl #4	siControl #5	siControl #6		siCEP44 #1	siCEP44 #2	siCEP44 #3	siCEP44 #4	siCEP44 #5	siCEP44 #6
Cell#1	10	10	18	17	20	12		6	9	7	20	14	21	Cell#1	10	4	10	10	10	8		6	5	0	9	3	3
Cell#2	18	13	11	23	20	12		10	11	9	21	15	19	Cell#2	11	9	8	16	13	8		5	8	2	9	6	8
Cell#3	14	12	12	17	23	12		11	15	9	22	13	15	Cell#3	9	8	13	10	16	9		2	9	4	9	4	11
Cell#4	11	9	13	18	27	11		1	11	6	14	7	20	Cell#4	9	8	8	14	13	8		2	4	5	6	5	4
Cell#5	13	11	11	21	25	8		1	10	11	22	12	20	Cell#5	11	10	10	12	12	4		2	10	6	8	4	3
Cell#6	19	9	13	12	26	19		6	9	7	18	17	19	Cell#6	16	7	11	11	15	12		4	9	2	3	7	4
Cell#7	11	11	11	16	27	13		12	9	8	15	19	19	Cell#7	4	10	4	13	17	12		6	7	5	1	4	3
Cell#8	17	14	17	16	15	15		4	6	10	21	18	16	Cell#8	16	10	12	11	7	12		4	3	11	4	6	9
Cell#9	11	16	13	18	15	11		6	6	5	5	17	15	Cell#9	10	10	10	13	17	12		2	4	9	5	6	4
Cell#10	12	15	13	18	20	13		12	9	6	17	17	16	Cell#10	10	9	13	12	11	6		7	3	7	2	8	7
Cell#11	14	11	19	21	13	9		6	5	11	14	14	11	Cell#11	10	17	12	9	9	12		5	5	2	11	3	4
Cell#12	11	10	10	18	12	21		8	11	10	8	19	17	Cell#12	8	6	20	11	6	11		2	1	6	10	3	3
Cell#13	16	11	11	13	13	14		0	8	13	15	11	19	Cell#13	9	8	8	9	11	11		4	2	6	6	7	10
Cell#14	14	10	18	19	15	21		10	17	12	14	13	16	Cell#14	12	9	10	12	10	17		6	6	6	5	1	3
Cell#15	11	13	14	12	14	18		12	9	11	13	11	14	Cell#15	7	6	9	9	4	9		7	4	7	4	4	16
Cell#16	9	15	14	10	24	12		9	5	14	16	17	13	Cell#16	6	13	10	10	17	6		3	4	7	4	8	9
Cell#17	13	12	17	14	22	19		9	6	7	18	15	16	Cell#17	8	5	9	8	15	10		0	3	3	3	8	5
Cell#18	11	13	9	20	15	12		3	11	9	21	13	17	Cell#18	10	7	8	13	7	9		2	9	6	4	2	4
Cell#19	11	12	13	15	12	17		9	12	8	16	17	15	Cell#19	10	6	10	10	5	9		5	11	7	8	7	2
Cell#20	10	10	13	17	18	17		2	9	7	15	15	16	Cell#20	7	4	11	10	10	10		1	4	6	3	3	2
Cell#21	12	14	12	17	17	16		4	7	9	18	17	17	Cell#21	10	10	10	9	11	11		5	9	4	2	5	3
Cell#22	11	10	13	14	9	17		12	14	14	14	16	12	Cell#22	10	8	1	10	6	7		2	6	5	2	7	5
Cell#23	12	12	17	12	19	16		10	5	7	20	14	18	Cell#23	10	10	12	14	14	8		5	9	9	1	2	11
Cell#24	13	20	8	24	18	15		6	10	5	15	10	16	Cell#24	10	7	7	17	11	6		3	7	5	2	5	3
Cell#25	11	20	12	14	20	20		7	10	11	14	16	14	Cell#25	7	17	10	11	11	9		3	6	7	4	9	5
Cell#26	4	11	10	24	17	17		2	7	13	13	14	13	Cell#26	10	10	7	15	10	9		4	6	8	11	8	3
Cell#27	14	13	10	18	18	12		8	5	6	13	16	13	Cell#27	7	15	9	10	11	17		7	3	5	2	7	3
Cell#28	12	20	7	24	13	21		8	11	9	17	15	14	Cell#28	11	7	4	12	14	10		5	6	6	8	7	2
Cell#29	20	13	2	15	15	12		7	12	10	21	17	17	Cell#29	9	13	2	9	8	8		3	10	10	6	4	7
Cell#30	12	11	11	17	10	14		2	8	15	9	16	13	Cell#30	10	10	10	14	5	11		6	7	9	9	4	2
Cell#31	14	14	12	18	19	19		7	8	13	11	18	14	Cell#31	11	10	12	13	10	10		4	6	9	1	5	3
Cell#32	25	11	14	20	16	10		9	11	12	18	17	10	Cell#32	8	10	10	12	11	16		8	3	4	6	9	2
Cell#33	24	14	18	22	12	13		3	13	9	15	20	15	Cell#33	14	10	11	10	16	13		2	6	7	10	4	9
Cell#34	15	13	15	19	20	14		4	9	20	18	14	16	Cell#34	12	12	9	10	10	11		3	5	9	9	7	2
Cell#35	13	11	13	14	12	10		5	7	6	12	14	12	Cell#35	10	7	6	14	7	12		3	8	8	6	1	4
Cell#36	18	17	7	18	15	9		5	8	12	23	13	14	Cell#36	12	11	8	18	10	5		4	6	7	4	6	4
Cell#37	13	12	14	23	20	15		1	10	9	21	15	19	Cell#37	13	9	8	20	13	9		1	4	2	6	4	6
Cell#38	12	11	14	26	27	21		8	9	9	19	15	15	Cell#38	11	11	14	15	11	12		2	8	5	6	8	1
Cell#39	18	17	15	26	27	14		9	9	8	16	16	17	Cell#39	11	14	7	13	10	9		6	2	4	5	8	6
Cell#40	14	13	13			18		5	11	12	10	15	12	Cell#40	10	9	11			13		2	6	2	8	3	3
Cell#41	8	14	4			12		7	7		15	17	18	Cell#41	9	13	12			12		3	2		6	10	5
Cell#42	15	18	10			16		7	6		16	21	20	Cell#42	10	13	7			10		4	4		11	6	5
Cell#43	15	13	14			15		5	8		19	19	15	Cell#43	10	11	8			11		3	3		7	1	4
Cell#44	12		3					9	13		22	20	15	Cell#44	10		8					4	1		10	9	3
Cell#45	15							9	5		16	16	20	Cell#45	10							4	3		3	1	2
Cell#46								9	4		20	7	14	Cell#46								3	3		8	2	2
Cell#47								0	8		19	15	13	Cell#47								0	3		4	7	11
Cell#48								2			20	13	12	Cell#48								2			12	7	7
Cell#49								6			18	20	16	Cell#49								4			2	4	2
Cell#50								8					15	Cell#50								3					4
Cell#51								8					16	Cell#51								7					6
Cell#52								7					14	Cell#52								7					5
	13.5111	13	12.2273	17.9487	17.9487	14.6977		6.46154	9	9.725	16.4694	15.3061	15.6346		9.95556	9.60465	9.29545	12.0256	10.8718	10.093		3.78846	5.38298	5.8	5.81633	5.28571	4.88462
n=	253							289							253							289
mC siControl vs siCEP44 p-value			0.200379
dC siControl vs siCEP44 p-value			2.53707e-06

## Sheet: Figure 1l
Figure 1l
# of cells with spindle pole defect	siControl #1	siControl #2	siControl #3	siControl #4	siControl #5	siControl #6		siCEP44 #1	siCEP44 #2	siCEP44 #3	siCEP44 #4	siCEP44 #5	siCEP44 #6
bipolar symmetric	30	30	30	29	30	29		12	10	11	10	9	10
bipolar asymmetric	0	0	0	0	0	1		15	16	15	15	18	14
mono-multipolar	0	0	0	1	0	0		3	4	5	5	3	6
total	30	30	30	30	30	30		30	30	31	30	30	30
n=	180							181
% of cells with spindle pole defect	siControl #1	siControl #2	siControl #3	siControl #4	siControl #5	siControl #6		siCEP44 #1	siCEP44 #2	siCEP44 #3	siCEP44 #4	siCEP44 #5	siCEP44 #6
bipolar symmetric	100	100	100	96.6667	100	96.6667		40	33.3333	35.4839	33.3333	30	33.3333
bipolar asymmetric	0	0	0	0	0	3.33333		50	53.3333	48.3871	50	60	46.6667
mono-multipolar	0	0	0	3.33333	0	0		10	13.3333	16.129	16.6667	10	20
total	100	100	100	100	100	100		100	100	100	100	100	100
bipolar siControl vs siCEP44 p-value			3.32108e-10
asymmetric siControl vs siCEP44 p-value			3.7052e-07
mono-multipolar siControl vs siCEP44 p-value			0.000175516

## Sheet: Figure 2b
Figure 2b
# of cells with 2 or <2 CEP295 foci	siControl #1	siControl #2	siControl #3	siControl #4	siControl #5	siControl #6		siCEP44 #1	siCEP44 #2	siCEP44 #3	siCEP44 #4	siCEP44 #5	siCEP44 #6
2	85	89	89	75	75	72		65	67	93	57	70	64
<2	8	11	13	11	11	6		10	8	8	10	10	10
tot	93	100	102	86	86	78		75	75	101	67	80	74
n=	545							472
% of cells with 2 or <2 CEP295 foci	siControl #1	siControl #2	siControl #3	siControl #4	siControl #5	siControl #6		siCEP44 #1	siCEP44 #2	siCEP44 #3	siCEP44 #4	siCEP44 #5	siCEP44 #6
2	91.3978	89	87.2549	87.2093	87.2093	92.3077		86.6667	89.3333	92.0792	85.0746	87.5	86.4865
<2	8.60215	11	12.7451	12.7907	12.7907	7.69231		13.3333	10.6667	7.92079	14.9254	12.5	13.5135
tot	100	100	100	100	100	100		100	100	100	100	100	100
siControl vs siCEP295 p-value		0.403299

## Sheet: Figure 2d
Figure 2d
# of cells with 2 or <2 CEP44 foci	siControl #1	siControl #2	siControl #3	siControl #4	siControl #5	siControl #6		siCEP295 #1	siCEP295 #2	siCEP295 #3	siCEP295 #4	siCEP295 #5	siCEP295 #6
2	91	92	84	78	80	80		22	17	18	15	18	14
<2	1	0	3	0	0	4		78	78	97	97	96	111
total	92	92	87	78	80	84		100	95	115	112	114	125
n=	513							661
% of cells with 2 or <2 CEP44 foci	siControl #1	siControl #2	siControl #3	siControl #4	siControl #5	siControl #6		siCEP295 #1	siCEP295 #2	siCEP295 #3	siCEP295 #4	siCEP295 #5	siCEP295 #6
2	98.913	100	96.5517	100	100	95.2381		22	17.8947	15.6522	13.3929	15.7895	11.2
<2	1.08696	0	3.44828	0	0	4.7619		78	82.1053	84.3478	86.6071	84.2105	88.8
total	100	100	100	100	100	100		100	100	100	100	100	100
siControl vs siCEP44 p-value		6.9848e-11

## Sheet: Figure 2f
Figure 2f
# of cells with 2 or <2 CEP152 foci	siControl #1	siControl #2	siControl #3	siControl #4	siControl #5	siControl #6		siCEP44 #1	siCEP44 #2	siCEP44 #3	siCEP44 #4	siCEP44 #5	siCEP44 #6
2	94	89	90	95	83	80		39	38	30	28	35	31
<2	19	14	13	4	4	8		72	74	70	52	53	53
total	113	103	103	99	87	88		111	112	100	80	88	84
n=	593							575
% of cells with 2 or <2 CEP152 foci	siControl #1	siControl #2	siControl #3	siControl #4	siControl #5	siControl #6		siCEP44 #1	siCEP44 #2	siCEP44 #3	siCEP44 #4	siCEP44 #5	siCEP44 #6
2	83.1858	86.4078	87.3786	95.9596	95.4023	90.9091		35.1351	33.9286	30	35	39.7727	36.9048
<2	16.8142	13.5922	12.6214	4.0404	4.5977	9.09091		64.8649	66.0714	70	65	60.2273	63.0952
total	100	100	100	100	100	100		100	100	100	100	100	100
siControl vs siCEP44 p-value		9.12086e-09

## Sheet: Figure 2h
Figure 2h
# of cells with 2 or <2 CEP192 foci	siControl #1	siControl #2	siControl #3	siControl #4	siControl #5	siControl #6		siCEP44 #1	siCEP44 #2	siCEP44 #3	siCEP44 #4	siCEP44 #5	siCEP44 #6
2	97	92	97	72	75	83		31	27	27	23	28	30
<2	4	5	6	5	6	7		60	65	62	54	50	49
total	101	97	103	77	81	90		91	92	89	77	78	79
n=	549							506
% of cells with 2 or <2 CEP192 foci	siControl #1	siControl #2	siControl #3	siControl #4	siControl #5	siControl #6		siCEP44 #1	siCEP44 #2	siCEP44 #3	siCEP44 #4	siCEP44 #5	siCEP44 #6
2	96.0396	94.8454	94.1748	93.5065	92.5926	92.2222		34.0659	29.3478	30.3371	29.8701	35.8974	37.9747
<2	3.9604	5.15464	5.82524	6.49351	7.40741	7.77778		65.9341	70.6522	69.6629	70.1299	64.1026	62.0253
total	100	100	100	100	100	100		100	100	100	100	100	100
siControl vs siCEP44 p-value		5.64699e-09

[truncated: 18 more sheets: Figure 2j, Figure 3g, Figure 3i, Figure 3j, Figure 4a right, Figure 4b right, Figure 4c right, Figure 4e left, Figure 4e right, Figure 4f right, Figure 4g right, Figure 4k, Figure 5b, Figure 5d, Figure 5f, Figure 6b, Figure 7e, Figure 7g]
