# Supplementary material for: CEP44 ensures the formation of bona fide centriole wall, a requirement for the centriole-to-centrosome conversion
Source: Nat Commun. 2020 Feb 14;11:903. doi: 10.1038/s41467-020-14767-2 (PMC7021698; doi:10.1038/s41467-020-14767-2)
Supplement: Supplementary file 4 — Source Data [file 41467_2020_14767_MOESM4_ESM.zip › data2.xlsx]

## Sheet: Supplementary figure 1a
Supplementary figure 1a
Intensity measurements of GAPDH blot bands
	blot #1	blot #2
siControl	13292.8	9552.83
siCEP44	13641.2	7777.59
siPOC1B	10425	6293.59
siCEP295	11245.4	6618.18
siCEP135	12319.2	8576.54
normalised to the siControl
	blot #1	blot #2		average value
siControl	1	1		1
siCEP44	1.02621	0.814166		0.920188
siPOC1B	0.78426	0.658819		0.72154
siCEP295	0.845975	0.692797		0.769386
siCEP135	0.926758	0.897801		0.912279

## Sheet: Supplementary figure 1d
Supplementary figure 1d
# of cells with 2 or <2 Centrin1 foci	siControl #1	siControl #2	siControl #3	siControl #4	siControl #5	siControl #6		siCEP44 #1	siCEP44 #2	siCEP44 #3	siCEP44 #4	siCEP44 #5	siCEP44 #6
2 Centrin1 foci	73	82	83	88	81	75		39	38	43	38	40	43
<2 Centrin1 foci	1	3	2	1	2	2		22	24	21	19	24	20
tot cells	74	85	85	89	83	77		61	62	64	57	64	63
n=	493							371
% of cells with 2 or <2 Centrin1 foci	siControl #1	siControl #2	siControl #3	siControl #4	siControl #5	siControl #6		siCEP44 #1	siCEP44 #2	siCEP44 #3	siCEP44 #4	siCEP44 #5	siCEP44 #6
2 Centrin1 foci	98.6486	96.4706	97.6471	98.8764	97.5904	97.4026		63.9344	61.2903	67.1875	66.6667	62.5	68.254
<2 Centrin1 foci	1.35135	3.52941	2.35294	1.1236	2.40964	2.5974		36.0656	38.7097	32.8125	33.3333	37.5	31.746
tot cells	100	100	100	100	100	100		100	100	100	100	100	100
siControl vs. siCEP44 p-value	1.10354e-06

## Sheet: Supplementary figure 1f
Supplementary figure 1f
# of cells with 2 or <2 Centrin1 foci	siControl #1	siControl #2	siControl #3	siControl #4	siControl #5	siControl #6		siCEP44 #1	siCEP44 #2	siCEP44 #3	siCEP44 #4	siCEP44 #5	siCEP44 #6
2 Centrin1 foci	181	197	168	147	120	97		151	169	170	100	123	115
<2 Centrin1 foci	4	7	8	1	2	3		13	9	6	4	7	6
tot cells	185	204	176	148	122	100		164	178	176	104	130	121
n=	935							873
% of cells with 2 or <2 Centrin1 foci	siControl #1	siControl #2	siControl #3	siControl #4	siControl #5	siControl #6		siCEP44 #1	siCEP44 #2	siCEP44 #3	siCEP44 #4	siCEP44 #5	siCEP44 #6
2 Centrin1 foci	97.8378	96.5686	95.4545	99.3243	98.3607	97		92.0732	94.9438	96.5909	96.1538	94.6154	95.0413
<2 Centrin1 foci	2.16216	3.43137	4.54545	0.675676	1.63934	3		7.92683	5.05618	3.40909	3.84615	5.38462	4.95868
tot cells	100	100	100	100	100	100		100	100	100	100	100	100
siControl vs. siCEP44 p-value	0.0149311

## Sheet: Supplementary figure 1h
Supplementary figure 1h
# of cells with 2 or <2 Pericentrin foci	siControl #1	siControl #2	siControl #3	siControl #4	siControl #5	siControl #6		siCEP44 #1	siCEP44 #2	siCEP44 #3	siCEP44 #4	siCEP44 #5	siCEP44 #6
2 Pericentrin foci	185	204	174	148	122	100		67	71	70	37	53	48
<2 Pericentrin foci	0	0	2	0	0	0		97	107	106	67	77	73
tot cells	185	204	176	148	122	100		164	178	176	104	130	121
n=	935							873
% of cells with 2 or <2 Pericentrin foci	siControl #1	siControl #2	siControl #3	siControl #4	siControl #5	siControl #6		siCEP44 #1	siCEP44 #2	siCEP44 #3	siCEP44 #4	siCEP44 #5	siCEP44 #6
2 Pericentrin foci	100	100	98.8636	100	100	100		40.8537	39.8876	39.7727	35.5769	40.7692	39.6694
<2 Pericentrin foci	0	0	1.13636	0	0	0		59.1463	60.1124	60.2273	64.4231	59.2308	60.3306
tot cells	100	100	100	100	100	100		100	100	100	100	100	100
siControl vs. siCEP44 p-value	1.5564e-09

## Sheet: Supplementary figure 1i
Supplementary figure 1i
siCEP44
x: % of cells with <2 CEP44foci								x: % of cells with <2 CEP44foci raw							y: % of cells with <2 defined γ-tubulin foci raw
siCEP44 #1	siCEP44 #2	siCEP44 #3	siCEP44 #4	siCEP44 #5	siCEP44 #6			siCEP44 #1	siCEP44 #2	siCEP44 #3	siCEP44 #4	siCEP44 #5	siCEP44 #6		siCEP44 #1	siCEP44 #2	siCEP44 #3	siCEP44 #4	siCEP44 #5	siCEP44 #6
69.7368	69.1057	69.697	63.0542	67.9389	51.0526			23	38	40	75	42	93		85	50	88	57	64	68
								53	85	92	128	89	97		118	81	102	107	114	108
y: % of cells with <2 defined γ-tubulin foci
siCEP44 #1	siCEP44 #2	siCEP44 #3	siCEP44 #4	siCEP44 #5	siCEP44 #6			76	123	132	203	131	190		203	131	190	164	178	176
58.1281	61.8321	53.6842	65.2439	64.0449	61.3636
							n=	855							1042
								siCEP44 #1	siCEP44 #2	siCEP44 #3	siCEP44 #4	siCEP44 #5	siCEP44 #6		siCEP44 #1	siCEP44 #2	siCEP44 #3	siCEP44 #4	siCEP44 #5	siCEP44 #6
								30.2632	30.8943	30.303	36.9458	32.0611	48.9474		41.8719	38.1679	46.3158	34.7561	35.9551	38.6364
								69.7368	69.1057	69.697	63.0542	67.9389	51.0526		58.1281	61.8321	53.6842	65.2439	64.0449	61.3636
								100	100	100	100	100	100		100	100	100	100	100	100
							n=	600							600

## Sheet: Supplementary figure 1j
Supplementary figure 1j
# of cells with <2 defined γ-tubulin foci (mC or dC defect)	siControl #1	siControl #2	siControl #3	siControl #4	siControl #5	siControl #6		siCEP44 #1	siCEP44 #2	siCEP44 #3	siCEP44 #4	siCEP44 #5	siCEP44 #6
dC defect	1	1	0	0	0	0		63	70	66	68	63	55
mC defect	0	0	0	0	0	0		0	1	1	1	2	0
none	121	144	133	130	147	145		43	51	40	49	35	31
conversion defect	1	1	0	0	0	0		63	71	67	69	65	55
tot cells	122	145	133	130	147	145		106	122	107	118	100	86
n=	822							639
% of cells with <2 defined γ-tubulin foci (mC or dC defect)	siControl #1	siControl #2	siControl #3	siControl #4	siControl #5	siControl #6		siCEP44 #1	siCEP44 #2	siCEP44 #3	siCEP44 #4	siCEP44 #5	siCEP44 #6
dC defect	0.819672	0.689655	0	0	0	0		59.434	57.377	61.6822	57.6271	63	63.9535
mC defect	0	0	0	0	0	0		0	0.819672	0.934579	0.847458	2	0
none	99.1803	99.3103	100	100	100	100		40.566	41.8033	37.3832	41.5254	35	36.0465
tot cells
	100	100	100	100	100	100		100	100	100	100	100	100
siControl vs siCEp44 p-value		2.74815e-08

## Sheet: Supplementary figure 1k
Supplementary figure 1k
# of cells with <2 defined γ-tubulin foci (mC or dC defect)	siCEP44 #1	siCEP44 #2	siCEP44 #3	siCEP44 #4	siCEP44 #5	siCEP44 #6
dC defect	63	70	66	68	63	55
mC defect	0	1	1	1	2	0
none	43	51	40	49	35	31
conversion defect	63	71	67	69	65	55
tot cells	106	122	107	118	100	86
n=	639
% of cells with <2 defined γ-tubulin foci (mC or dC defect)	siCEP44 #1	siCEP44 #2	siCEP44 #3	siCEP44 #4	siCEP44 #5	siCEP44 #6
dC defect	100	98.5915	98.5075	98.5507	96.9231	100
mC defect	0	1.40845	1.49254	1.44928	3.07692	0
conversion defect	100	100	100	100	100	100
siCEP44 2 vs <2 p-value	5.14649e-18

## Sheet: Supplementary figure 1n
Supplementary figure 1n
# of CEP44-Flag (-doxycyclin) cells with 2 or <2 defined γ-tubulin foci																% of CEP44-Flag (-doxycyclin) cells with 2 or <2 defined γ-tubulin foci
	siControl #1	siControl #2	siControl #3	siControl #4	siControl #5	siControl #6		siCEP44 #1	siCEP44 #2	siCEP44 #3	siCEP44 #4	siCEP44 #5	siCEP44 #6				siControl #1	siControl #2	siControl #3	siControl #4	siControl #5	siControl #6		siCEP44 #1	siCEP44 #2	siCEP44 #3	siCEP44 #4	siCEP44 #5	siCEP44 #6
2 γ-tubulin foci	78	76	70	66	71	63		27	31	27	28	29	23			2 γ-tubulin foci	97.5	98.7013	98.5915	98.5075	98.6111	98.4375		42.1875	41.3333	34.1772	41.1765	41.4286	37.0968
<2 γ-tubulin foci	2	1	1	1	1	1		37	44	52	40	41	39			<2 γ-tubulin foci	2.5	1.2987	1.40845	1.49254	1.38889	1.5625		57.8125	58.6667	65.8228	58.8235	58.5714	62.9032
tot cells	80	77	71	67	72	64		64	75	79	68	70	62			tot cells	100	100	100	100	100	100		100	100	100	100	100	100
n=	431							418
# of CEP44-Flag (+doxycyclin) cells with 2 or <2 defined γ-tubulin foci																% of CEP44-Flag +doxycyclin) cells with 2 or <2 defined γ-tubulin foci
	siControl #1	siControl #2	siControl #3	siControl #4	siControl #5	siControl #6		siCEP44 #1	siCEP44 #2	siCEP44 #3	siCEP44 #4	siCEP44 #5	siCEP44 #6				siControl #1	siControl #2	siControl #3	siControl #4	siControl #5	siControl #6		siCEP44 #1	siCEP44 #2	siCEP44 #3	siCEP44 #4	siCEP44 #5	siCEP44 #6
2 γ-tubulin foci	63	61	62	72	58	70		57	63	55	63	65	63			2 γ-tubulin foci	98.4375	93.8462	98.4127	98.6301	98.3051	100		100	100	98.2143	96.9231	100	98.4375
<2 γ-tubulin foci	1	4	1	1	1	0		0	0	1	2	0	1			<2 γ-tubulin foci	1.5625	6.15385	1.5873	1.36986	1.69492	0		0	0	1.78571	3.07692	0	1.5625
tot cells	64	65	63	73	59	70		57	63	56	65	65	64			tot cells	100	100	100	100	100	100		100	100	100	100	100	100
n=	394							370
siControl -vs+ dox p-value		0.625872
siCEP44 -vs+ dox p-value		3.06185e-09
no dox siControl vs siCEP44 p-value			6.48917e-08
dox siControl vs siCEP44 p-value			0.352281

## Sheet: Supplementary figure 2d
Supplementary figure 2d
# of p53-/- (-doxycyclin) cells with 2 or <2 defined γ-tubulin foci								# of p53-/- (+doxycyclin) cells with 2 or <2 defined γ-tubulin foci								# of p53-/- (-doxycyclin) cells with 2 or <2 defined γ-tubulin foci								# of p53-/- (+doxycyclin) cells with 2 or <2 defined γ-tubulin foci
2 γ-tubulin foci	79	94	83	74	73	74		80	69	72	88	78	68			2 γ-tubulin foci	98.75	96.9072	97.6471	96.1039	98.6486	96.1039		100	98.5714	97.2973	98.8764	98.7342	95.7746
<2 γ-tubulin foci	1	3	2	3	1	3		0	1	2	1	1	3			<2 γ-tubulin foci	1.25	3.09278	2.35294	3.8961	1.35135	3.8961		0	1.42857	2.7027	1.1236	1.26582	4.22535
tot cells	80	97	85	77	74	77		80	70	74	89	79	71			tot cells	100	100	100	100	100	100		100	100	100	100	100	100
n=	490							463
# of p53-/-, CEP44-/-#2, tet3G CEP44-Flag (-doxycyclin) cells with 2 or <2 defined γ-tubulin foci								# of p53-/-, CEP44-/-#2, tet3G CEP44-Flag (+doxycyclin) cells with 2 or <2 defined γ-tubulin foci								# of p53-/-, CEP44-/-#2, tet3G CEP44-Flag (-doxycyclin) cells with 2 or <2 defined γ-tubulin foci								# of p53-/-, CEP44-/-#2, tet3G CEP44-Flag (+doxycyclin) cells with 2 or <2 defined γ-tubulin foci
2 γ-tubulin foci	20	18	13	17	16	18		85	79	68	68	60	64			2 γ-tubulin foci	25	23.3766	16.4557	22.0779	20.7792	21.4286		98.8372	98.75	97.1429	98.5507	95.2381	96.9697
<2 γ-tubulin foci	60	59	66	60	61	66		1	1	2	1	3	2			<2 γ-tubulin foci	75	76.6234	83.5443	77.9221	79.2208	78.5714		1.16279	1.25	2.85714	1.44928	4.7619	3.0303
tot cells	80	77	79	77	77	84		86	80	70	69	63	66			tot cells	100	100	100	100	100	100		100	100	100	100	100	100
n=	474							434
# of p53-/-, CEP44-/-#7, tet3G CEP44-Flag (-doxycyclin) cells with 2 or <2 defined γ-tubulin foci								# of p53-/-, CEP44-/-#7, tet3G CEP44-Flag (+doxycyclin) cells with 2 or <2 defined γ-tubulin foci								# of p53-/-, CEP44-/-#7, tet3G CEP44-Flag (-doxycyclin) cells with 2 or <2 defined γ-tubulin foci								# of p53-/-, CEP44-/-#7, tet3G CEP44-Flag (+doxycyclin) cells with 2 or <2 defined γ-tubulin foci
2 γ-tubulin foci	15	17	18	20	20	14		75	68	74	64	69	64			2 γ-tubulin foci	20	20.9877	24.6575	23.5294	22.7273	16.4706		94.9367	98.5507	96.1039	95.5224	98.5714	98.4615
<2 γ-tubulin foci	60	64	55	65	68	71		4	1	3	3	1	1			<2 γ-tubulin foci	80	79.0123	75.3425	76.4706	77.2727	83.5294		5.06329	1.44928	3.8961	4.47761	1.42857	1.53846
tot cells	75	81	73	85	88	85		79	69	77	67	70	65			tot cells	100	100	100	100	100	100		100	100	100	100	100	100
n=	487							427
p53KO -vs+ dox p-value		0.298071
44KO2 -vs+ dox p-value		6.52444e-11
44KO7 -vs+ dox p-value		1.52769e-11
dox p53KO vs 44KO2 p-value		0.468004
dox p53KO vs 44KO7 p-value		0.224668

## Sheet: Supplementary figure 2e
Supplementary figure 2e
γ-tubulin intensities
	p53-/- (-doxycyclin) cells #1	p53-/- (-doxycyclin) cells #2	p53-/- (-doxycyclin) cells #3	p53-/- (-doxycyclin) cells #4	p53-/- (-doxycyclin) cells #5	p53-/- (-doxycyclin) cells #6		p53-/- (+doxycyclin) cells #1	p53-/- (+doxycyclin) cells #2	p53-/- (+doxycyclin) cells #3	p53-/- (+doxycyclin) cells #4	p53-/- (+doxycyclin) cells #5	p53-/- (+doxycyclin) cells #6		p53-/-, CEP44-/-#2, tet3G CEP44-Flag (-doxycyclin) #1	p53-/-, CEP44-/-#2, tet3G CEP44-Flag (-doxycyclin) #2	p53-/-, CEP44-/-#2, tet3G CEP44-Flag (-doxycyclin) #3	p53-/-, CEP44-/-#2, tet3G CEP44-Flag (-doxycyclin) #4	p53-/-, CEP44-/-#2, tet3G CEP44-Flag (-doxycyclin) #5	p53-/-, CEP44-/-#2, tet3G CEP44-Flag (-doxycyclin) #6		p53-/-, CEP44-/-#2, tet3G CEP44-Flag (+doxycyclin) #1	p53-/-, CEP44-/-#2, tet3G CEP44-Flag (+doxycyclin) #2	p53-/-, CEP44-/-#2, tet3G CEP44-Flag (+doxycyclin) #3	p53-/-, CEP44-/-#2, tet3G CEP44-Flag (+doxycyclin) #4	p53-/-, CEP44-/-#2, tet3G CEP44-Flag (+doxycyclin) #5	p53-/-, CEP44-/-#2, tet3G CEP44-Flag (+doxycyclin) #6		p53-/-, CEP44-/-#7, tet3G CEP44-Flag (-doxycyclin) #1	p53-/-, CEP44-/-#7, tet3G CEP44-Flag (-doxycyclin) #2	p53-/-, CEP44-/-#7, tet3G CEP44-Flag (-doxycyclin) #3	p53-/-, CEP44-/-#7, tet3G CEP44-Flag (-doxycyclin) #4	p53-/-, CEP44-/-#7, tet3G CEP44-Flag (-doxycyclin) #5	p53-/-, CEP44-/-#7, tet3G CEP44-Flag (-doxycyclin) #6		p53-/-, CEP44-/-#7, tet3G CEP44-Flag (+doxycyclin) #1	p53-/-, CEP44-/-#7, tet3G CEP44-Flag (+doxycyclin) #2	p53-/-, CEP44-/-#7, tet3G CEP44-Flag (+doxycyclin) #3	p53-/-, CEP44-/-#7, tet3G CEP44-Flag (+doxycyclin) #4	p53-/-, CEP44-/-#7, tet3G CEP44-Flag (+doxycyclin) #5	p53-/-, CEP44-/-#7, tet3G CEP44-Flag (+doxycyclin) #6
Cell#1	951	473	785	1291	804	531		631	622	1222	734	958	1416		86	306	136	49	145	91		853	388	587	757	478	1302		221	268	133	409	310	231		1767	1080	877	365	473	761
Cell#2	673	615	1096	1120	748	483		1202	923	1127	688	657	1173		109	165	233	157	107	210		856	322	614	662	749	1369		212	148	253	295	85	86		947	1686	1294	447	516	1126
Cell#3	766	652	1144	979	578	774		585	675	1248	1065	805	1383		237	250	164	212	190	117		943	396	476	877	581	1128		168	72	148	353	96	182		472	1225	598	514	699	663
Cell#4	582	636	944	1079	1184	601		850	956	879	582	2018	891		363	14	387	193	180	270		780	444	525	806	585	1204		264	88	184	242	209	128		723	1009	626	586	798	740
Cell#5	546	672	900	914	754	791		748	1184	947	869	863	988		73	151	134	267	69	81		590	338	765	1037	551	1390		137	121	208	315	92	151		539	844	1354	648	829	1054
Cell#6	758	731	1127	887	928	981		806	616	975	917	912	458		383	110	171	247	118	126		788	827	497	817	525	703		165	228	156	163	116	113		448	756	998	441	771	1211
Cell#7	784	427	1128	1175	757	575		917	537	677	401	1048	1512		7	138	346	128	274	176		651	456	815	499	498	1125		43	212	71	73	260	100		511	930	807	482	644	1069
Cell#8	494	540	539	843	878	759		581	892	1342	581	797	1013		338	179	99	18	262	179		685	926	551	621	323	1405		37	89	176	245	228	307		1106	700	1169	568	396	1125
Cell#9	498	571	935	718	787	713		767	591	922	665	580	1223		159	188	33	86	459	107		494	1612	800	396	501	1235		85	141	179	177	109	174		424	1489	503	574	1201	1093
Cell#10	718	629	572	583	720	619		937	1084	1044	1123	757	901		112	252	222	164	256	157		606	1525	877	549	550	1028		63	311	107	264	121	61		544	1077	673	553	607	941
Cell#11	537	499	1097	775	851	782		1034	933	637	726	427	791		233	236	123	282	87	86		929	729	572	324	496	1041		63	437	459	387	80	100		539	1303	449	622	531	1052
Cell#12	748	494	974	665	803	493		690	694	1033	673	748	1619		63	189	205	179	147	237		575	749	588	517	870	1262		313	343	337	79	58	323		594	1333	490	727	628	1124
Cell#13	497	287	907	959	480	909		886	1092	1404	758	723	1002		359	340	113	194	167	273		674	652	546	613	379	1022		356	281	490	131	296	127		584	779	500	725	490	858
Cell#14	450	613	1153	800	501	676		933	1201	778	732	944	421		56	268	55	113	414	160		938	846	1263	342	719	1755		41	356	255	116	367	228		520	1370	970	771	439	1075
Cell#15	412	824	721	722	454	806		1171	917	1008	815	1056	461		397	85	229	78	321	300		619	783	765	618	618	1121		198	256	147	127	443	276		474	684	735	716	470	1020
Cell#16	643	681	834	830	856	911		890	581	744	631	710	729		124	184	239	238	198	65		734	770	449	772	596	1087		253	213	97	75	265	192		384	915	610	716	561	828
Cell#17	513	803	829	911	736	795		628	607	846	928	571	506		22	278	48	123	146	218		1027	1089	670	625	880	1015		83	156	174	166	314	36		471	1536	1013	812	311	542
Cell#18	528	743	669	1103	851	734		1021	1477	808	861	973	541		22	147	35	344	282	294		613	1283	668	788	684	854		83	314	94	316	185	215		434	1081	621	1198	619	974
Cell#19	542	721	1155	839	487	919		819	322	1496	728	881	495		262	251	39	480	118	21		969	822	691	710	446	1290		164	265	127	176	97	224		549	616	1006	376	807	977
Cell#20	528	648	597	894	581	810		758	819	939	770	741	348		135	294	123	242	268	74		1019	1007	588	750	539	2310		198	98	0	-9	340	147		438	427	964	741	607	825
Cell#21	458	609	790	592	988	821		1501	519	750	814	895	1013		107	360	64	258	446	116		977	1218	536	763	583	1102		234	336	83	92	234	285		599	403	674	631	547	1058
Cell#22	564	772	990	965	1239	1022		794	579	418	753	629	1183		82	296	133	389	272	81		656	939	536	797	775	1629		167	314	275	363	133	130		701	902	633	566	530	979
Cell#23	559	1051	1066	884	1103	812		653	857	717	715	657	1144		153	252	108	352	95	323		611	614	725	773	689	986		463	372	190	317	127	195		499	581	603	846	613	1032
Cell#24	547	830	1735	660	746	875		464	899	758	786	1539	1443		138	65	5	16	55	155		467	1111	566	726	808	849		268	354	200	178	365	130		696	827	801	797	520	436
Cell#25	631	845	1107	761	1117	865		544	623	861	671	623	1130		92	245	124	61	30	93		691	541	668	613	473	784		31	139	160	3	214	173		883	293	616	684	621	751
Cell#26	419	462	789	352	612	1165		834	1120	700	658	607	985		67	170	117	202	242	158		968	421	600	815	882	896		178	362	157	-8	294	234		622	620	549	861	571	1006
Cell#27	665	544	714	572	660	1139		847	914	878	1172	755	976		75	239	108	473	160	96		895	386	921	713	783	1096		205	235	119	202	240	95		616	283	522	660	565	927
Cell#28	636	726	626	467	986	1058		1033	843	675	942	1058	1088		168	53	101	63	50	305		1039	687	764	805	731	1068		105	347	146	319	221	142		519	561	348	497	499	1106
Cell#29	413	676	1001	631	1214	801		916	967	617	932	393	978		274	214	263	212	111	220		454	565	775	859	737	763		255	183	209	238	144	258		710	1029	736	553	572	1256
Cell#30	512	947	913	501	797	893		827	730	1167	1063	1097	739		272	196	140	269	102	138		551	577	651	1257	562	1070		88	125	142	90	112	224		893	960	740	620	523	1229
Cell#31	525	523	686	749	658	830		627	970	1137	1168	1410	1115		62	39	49	252	196	352		981	658	808	607	700	1277		109	262	117	181	349	113		717	649	601	727	641	1148
Cell#32	517	739	810	556	653	843		788	470	1065	965	862	935		153	61	304	174	169	205		714	744	473	701	523	1157		429	357	146	175	160	110		647	909	601	732	738	840
Cell#33	381	671	811	615	674	460		903	266	805	774	779	725		189	149	595	210	127	82		416	506	687	657	760	935		68	267	21	102	337	249		1028	651	348	721	545	1342
Cell#34	414	858	1227	747	860	742		524	560	824	966	1009	815		196	101	206	0	111	81		309	461	778	924	472	1172		75	237	124	60	353	199		867	623	854	564	1545	1098
Cell#35	381	546	977	822	936	1012		522	951	1152	903	555	1210		44	107	200	312	248	119		721	649	631	776	467	671		234	219	137	108	307	161		782	868	770	821	1760	691
Cell#36	448	728	609	936	548	614		751	527	997	865	779	679		216	285	183	370	365	112		1002	325	729	885	332	776		91	130	93	245	113	70		1010	645	516	518	1286	1159
Cell#37	367	893	999	654	699	939		1126	487	941	1019	935	832		83	308	225	193	412	67		629	501	613	773	395	1050		80	190	68	194	306	239		621	823	702	729	1396	838
Cell#38	430	543	1036	516	981	1227		646	722	682	928	569	1216		324	281	85	149	225	44		926	714	755	766	383	800		194	228	248	185	204	147		750	724	781	529	1378	373
Cell#39	443	556	723	590	588	926		848	641	809	661	966	810		306	413	138	255	198	317		785	437	407	1063	382	1125		184	112	174	232	193	353		516	859	838	837	1598	798
Cell#40	389	601	836	715	801	773		837	466	989	935	715	790		87	399	323	155	206	158		843	640	680	1765	481	1377		246	238	384	331	184	43		493	565	499	528	961	855
Cell#41	368	923	1074	1360	766	851		857	873	1343	889	613	666		0	103	145	398	146	245		1495	746	1283	973	368	996		105	229	184	164	210	37		345	692	495	560	913	793
Cell#42	525	784	899	853	795	652		953	708	661	1097	671	1015		288	100	489	258	292	217		1238	713	567	1266	532	572		248	65	232	163	216	193		579	224	634	416	956	928
Cell#43	408	745	959	694	854	958		900	804	1133	813	879	1155		218	428	241	233	131	103		1013	717	467	871	380	720		130	123	164	176	208	175		429	314	651	490	1074	1102
Cell#44	352	537	884	1318	767	1203		654	761	1086	776	734	663		55	233	359	80	96	62		1414	871	664	825	405	672		0	165	197	279	216	4		660	755	593	450	1111	889
Cell#45	441	503	903	601	872	635		917	696	672	949	700	941		280	130	198	87	59	91		896	594	768	716	1224	756		123	132	203	288	253	301		987	556	534	633	1025	1011
Cell#46	315	537	1051	796	973	1060		918	547	797	1023	628	1082		174	268	308	218	421	208		844	803	288	549	654	832		240	88	192	227	133	243		576	697	675	397	1073	1547
Cell#47	357	1081	1005	560	914	757		886	648	1270	886	561	865		108	183	376	141	191	142		652	573	726	697	530	1285		154	118	196	264	156	188		882	930	679	480	825	894
Cell#48	330	757	933	496	880	991		932	748	1249	1120	834	888		289	163	230	349	233	33		1238	748	584	725	1004	648		170	29	303	211	348	105		492	814	393	546	812	902
Cell#49	436	892	706	750	948	826		879	726	695	959	1239	1213		74	98	363	160	370	107		889	927	424	751	1166	1323		185	230	152	88	116	220		537	685	518	574	811	1275
Cell#50	324	967	746	586	805	710		1065	875	999	1063	1153	860		162	127	89	375	72	72		1361	1026	823	998	663	1140		69	154	211	327	365	148		669	270	387	515	718	790
Cell#51	317	826	449	630	909	1181		582	565	1032	1166	721	1020		312	169	212	349	48	152		1190	1066	1476	854	1119	1073		201	53	44	146	262	156		687	657	418	444	988	584
Cell#52	271	702	816	822	988	1438		838	683	909	774	959	745		118	335	371	77	239	59		1042	888	1358	604	818	1374		31	23	179	147	408	232		453	524	1107	431	852	1316
Cell#53	427	458	756	1046	894	904		331	767	1082	1221	495	685		162	41	227	180	384	133		1364	554	859	685	418	1238		73	270	384	84	465	97		846	410	639		1107	923
Cell#54	495	635	1174	686	443	994		1210	625	728	774	618	480		158	264	444	156	155	128		1023	535	853	966	556	1105		22	228	32	386	272	-36		939	537	472		721	750
Cell#55	352	637	729	456	508	976		893	912	784	1462	912	943		136	258	361	138	167	212		1246	800	985	762		1187		24	221	368	263	170	45		1154	536	673		617	1073
Cell#56	722	725	514	881	1050	631		815	905	1089	782	590	1265		67	344	340	156	91	169		729	847	644	1081		1207		99	116	252	307	177	213		517	1046	696		589	618
Cell#57	787	603	719	566	1136	976		846	631	768	686	546	804		36	369	304	221	316	130		1203	657	520	917		1428		216	34	236	311	198	277		806	922	332		560	1016
Cell#58	758	719	1218	955	947	896		919	1002	978	771	669	1054		228	239	97	98	207	15		921	1066	430	1341		1162		223	141	336	295	203	78		929	648	683		895	643
Cell#59	595	739	793	605	938	992		883	837	837	880	579	861		293	276	104	46	195	18		1179	432	802	984		1476		260	121	97	214	310	135		909	456	447		997	805
Cell#60	758	565	705	478	643	1038		1202	563	784	692	851	1247		228	200	127	263	76	133		1345	481	613	899		1335		168	238	100	223	35	72		1005	1007	676		675	723
Cell#61	1048	637	1271	293	418	842		1171	451	847	1035	649	939		295	55	375	170	279	61		1361	970	671	1143		865		211	201	52	238	264	223		930	735	545		554	1049
Cell#62	785	376	1161	567	914	1419		1034	724	813	806	804	895		217	182	78	150	219	59		894	893	768	1855		533		152	109	335	241	70	229		704	659	479		723	705
Cell#63	722	890	1113	574	574	862		718	656	1076	917	908	812		88	115	193	209	321	74		1283	1074	591	913		1088		353	90	142	192	195	135		837	586	315		504	320
Cell#64	595	527	922	550	937	959		1214	626	863	840	831	1286		100	331	195	205	509	83		1788	585	810	547		1135		81	94	173	167	269	226		807	801	507		635	418
Cell#65	758	623	555	896	964	948		1034	430	1255	546	901	1138		167	25	174	242	317	178		814	844	879	1303		792		412	254	87	66	445	116		578		352		982	376
Cell#66	572	921	797	1042	618	973		1029	367	1141	781	632			231	122	190	194	135	215		1604	843	901	666				204	61	426	64	398	306		630		291		675	689
Cell#67		866	942	714	568	635		846	443	919	888	466			30	230	221		327	166		887	605	927	1525				307	128	367	221	261	209		505		397		1027	872
Cell#68		858	741	563	557	1001		911	512	731	724	234			38	136	301		349	155		1337	997	1014	813				110	184	279	323	263	392		519		438		512	610
Cell#69		729	981	812	480	909		977	517	1040	769	716			87	96	190		267	78		995	695	1116	893				155	149	104	223	159	151		551		452		529
Cell#70		740	844	699	821	1305		626	389		1094	703			298	188	0		117	237		1342	791	728	624				130	141	196	229	71	96		671				459
Cell#71		519	785	1023	646	1238		978	471		540	844			319	77	86		111	155		1201		744					281	99	181	88	387	308		419
Cell#72		630	994	525	867	892		858			633	934			196	380	185			181		1108							95	210	276	124	264	54		792
Cell#73		972	879		1240	773		537			431	1699			219		240			136									77	199	156	383	285	177		420
Cell#74		439	719		1049	979		525			860	1157					206			110									34	134	143	219	213	129
Cell#75		1062			1028	742		612			804	1288					322			303									212	133	109	111	174	35
Cell#76		415			1195	1294		789			391	993					305			187										168	121	146	297	170
Cell#77		444			791	870		443			662	941								122										224	394	86	0	116
Cell#78		601			933			760			726	926								251										331	142	233	261	111
Cell#79		671						673			662	1050								60										1	140	104	250	514
Cell#80		869						843			933	578								64										226		52	248	235
Cell#81		751						586			482	752								174												205	225	292
Cell#82		725									1415	639								192												218	179	113
Cell#83		732									872	1190								208												249	0	239
Cell#84		1087									874	710								120												128	84	105
Cell#85		1440									793	1228								275												186	45	21
Cell#86		1158									302									109												289	93	330
Cell#87		902									564									153												225	53	353
Cell#88		478									610									92												258	186	97
Cell#89		1080									641																						167
Cell#90		643									774
Cell#91		422									631
Cell#92		876									769
Cell#93		675									651
Cell#94		895
Cell#95		745
Cell#96		927
Cell#97		599
Cell#98		712
	γ-tubulin intensities normalized
	p53-/- (-doxycyclin) cells #1	p53-/- (-doxycyclin) cells #2	p53-/- (-doxycyclin) cells #3	p53-/- (-doxycyclin) cells #4	p53-/- (-doxycyclin) cells #5	p53-/- (-doxycyclin) cells #6		p53-/- (+doxycyclin) cells #1	p53-/- (+doxycyclin) cells #2	p53-/- (+doxycyclin) cells #3	p53-/- (+doxycyclin) cells #4	p53-/- (+doxycyclin) cells #5	p53-/- (+doxycyclin) cells #6		p53-/-, CEP44-/-#2, tet3G CEP44-Flag (-doxycyclin) #1	p53-/-, CEP44-/-#2, tet3G CEP44-Flag (-doxycyclin) #2	p53-/-, CEP44-/-#2, tet3G CEP44-Flag (-doxycyclin) #3	p53-/-, CEP44-/-#2, tet3G CEP44-Flag (-doxycyclin) #4	p53-/-, CEP44-/-#2, tet3G CEP44-Flag (-doxycyclin) #5	p53-/-, CEP44-/-#2, tet3G CEP44-Flag (-doxycyclin) #6		p53-/-, CEP44-/-#2, tet3G CEP44-Flag (+doxycyclin) #1	p53-/-, CEP44-/-#2, tet3G CEP44-Flag (+doxycyclin) #2	p53-/-, CEP44-/-#2, tet3G CEP44-Flag (+doxycyclin) #3	p53-/-, CEP44-/-#2, tet3G CEP44-Flag (+doxycyclin) #4	p53-/-, CEP44-/-#2, tet3G CEP44-Flag (+doxycyclin) #5	p53-/-, CEP44-/-#2, tet3G CEP44-Flag (+doxycyclin) #6		p53-/-, CEP44-/-#7, tet3G CEP44-Flag (-doxycyclin) #1	p53-/-, CEP44-/-#7, tet3G CEP44-Flag (-doxycyclin) #2	p53-/-, CEP44-/-#7, tet3G CEP44-Flag (-doxycyclin) #3	p53-/-, CEP44-/-#7, tet3G CEP44-Flag (-doxycyclin) #4	p53-/-, CEP44-/-#7, tet3G CEP44-Flag (-doxycyclin) #5	p53-/-, CEP44-/-#7, tet3G CEP44-Flag (-doxycyclin) #6		p53-/-, CEP44-/-#7, tet3G CEP44-Flag (+doxycyclin) #1	p53-/-, CEP44-/-#7, tet3G CEP44-Flag (+doxycyclin) #2	p53-/-, CEP44-/-#7, tet3G CEP44-Flag (+doxycyclin) #3	p53-/-, CEP44-/-#7, tet3G CEP44-Flag (+doxycyclin) #4	p53-/-, CEP44-/-#7, tet3G CEP44-Flag (+doxycyclin) #5	p53-/-, CEP44-/-#7, tet3G CEP44-Flag (+doxycyclin) #6	Cell#1
Cell#1	1.32112	0.657086	1.09051	tet3G cov1	tet3G cov2	tet3G cov3	Cell#1	0.876578	0.864075	1.69759	0.896828	1.17052	1.73012	Cell#1	0.11947	0.425092	0.18893	0.05987	0.177166	0.111187	Cell#1	1.18498	0.539005	0.815454	0.92493	0.584038	1.59083	Cell#1	0.307011	0.372303	0.184762	0.499731	0.378769	0.282244	Cell#1	2.4547	1.50032	1.21832	0.44597	0.577928	0.929817	Cell#2
Cell#2	0.934924	0.854351	1.52255	1.57739	0.982356	0.648795	Cell#2	1.6698	1.28222	1.56562	0.840623	0.802746	1.43321	Cell#2	0.151422	0.229216	0.323681	0.191828	0.130736	0.256586	Cell#2	1.18915	0.447319	0.852962	0.808855	0.915155	1.67269	Cell#2	0.294508	0.2056	0.351465	0.360442	0.103856	0.105078	Cell#2	1.31556	2.34217	1.79761	0.546161	0.630467	1.37579	Cell#3
Cell#3	1.06412	0.905751	1.58923	1.36846	0.913933	0.590147	Cell#3	0.812675	0.937702	1.73371	1.30126	0.983578	1.6898	Cell#3	0.329238	0.347297	0.227827	0.259029	0.232149	0.142955	Cell#3	1.31001	0.550119	0.661254	1.07155	0.709887	1.37823	Cell#3	0.233384	0.100022	0.2056	0.431308	0.117296	0.222374	Cell#3	0.655697	1.70176	0.830735	0.628024	0.854063	0.810077	Cell#4
Cell#4	0.808508	0.883524	1.31139	1.19618	0.706221	0.945701	Cell#4	1.18081	1.32806	1.2211	0.711108	2.46566	1.08866	Cell#4	0.504276	0.0194486	0.537616	0.235814	0.21993	0.329896	Cell#4	1.08357	0.6168	0.729324	0.9848	0.714774	1.47109	Cell#4	0.366746	0.122249	0.255611	0.295684	0.255364	0.156395	Cell#4	1.00438	1.40169	0.869632	0.715996	0.975025	0.904159	Cell#5
Cell#5	0.758497	0.933535	1.25027	1.31836	1.44665	0.734323	Cell#5	1.03911	1.6448	1.31556	1.06178	1.05444	1.20717	Cell#5	0.101411	0.209768	0.186151	0.32623	0.0843067	0.0989687	Cell#5	0.819621	0.469546	1.06273	1.26704	0.673232	1.69835	Cell#5	0.190319	0.168092	0.288951	0.384878	0.112409	0.184497	Cell#5	0.748773	1.17248	1.88096	0.79175	1.0129	1.28782	Cell#6
Cell#6	1.05301	1.0155	1.56562	1.11676	0.921264	0.966472	Cell#6	1.11969	0.85574	1.35446	1.12042	1.11431	0.559601	Cell#6	0.532059	0.152811	0.237551	0.301793	0.144177	0.153951	Cell#6	1.09468	1.14886	0.690427	0.99824	0.641464	0.858951	Cell#6	0.229216	0.316735	0.216713	0.199159	0.141733	0.138067	Cell#6	0.622357	1.05023	1.38641	0.53883	0.942035	1.47964	Cell#7
Cell#7	1.08912	0.593184	1.56701	1.08377	1.13386	1.19862	Cell#7	1.27389	0.745994	0.940481	0.489956	1.28048	1.84742	Cell#7	0.00972432	0.191708	0.480659	0.156395	0.334783	0.215043	Cell#7	0.904362	0.63347	1.13219	0.609696	0.608474	1.37457	Cell#7	0.0597351	0.294508	0.0986324	0.089194	0.317677	0.122184	Cell#7	0.709875	1.29195	1.12108	0.588925	0.786862	1.30614	Cell#8
Cell#8	0.686259	0.750162	0.748773	1.43566	0.92493	0.702556	Cell#8	0.807119	1.23916	1.86429	0.709887	0.973803	1.23772	Cell#8	0.469546	0.248665	0.13753	0.021993	0.320121	0.218709	Cell#8	0.951594	1.28639	0.765443	0.75876	0.394653	1.71668	Cell#8	0.0514	0.123638	0.244497	0.29935	0.278579	0.375104	Cell#8	1.53644	0.972432	1.62396	0.694003	0.483847	1.37457	Cell#9
Cell#9	0.691816	0.793227	1.29889	1.03001	1.07277	0.927373	Cell#9	1.06551	0.821011	1.28083	0.812521	0.708665	1.49431	Cell#9	0.220881	0.261168	0.0458432	0.105078	0.560823	0.130736	Cell#9	0.686259	2.23937	1.11135	0.483847	0.61214	1.50897	Cell#9	0.118081	0.195876	0.248665	0.216265	0.13318	0.212599	Cell#9	0.589016	2.0685	0.698762	0.701334	1.46742	1.33547	Cell#10
Cell#10	0.997438	0.8738	0.794616	0.877278	0.961585	0.871169	Cell#10	1.30167	1.50588	1.45031	1.37212	0.92493	1.10087	Cell#10	0.155589	0.350076	0.3084	0.200381	0.31279	0.191828	Cell#10	0.841848	2.11851	1.21832	0.670788	0.67201	1.25605	Cell#10	0.0875189	0.432038	0.148643	0.322565	0.147842	0.074532	Cell#10	0.755719	1.49616	0.934924	0.675675	0.741654	1.14975	Cell#11
Cell#11	0.745994	0.693205	1.52394	0.71233	0.879722	0.756316	Cell#11	1.43642	1.29611	0.884913	0.887053	0.521724	0.966472	Cell#11	0.323681	0.327849	0.17087	0.344558	0.1063	0.105078	Cell#11	1.29056	1.01272	0.794616	0.395875	0.606031	1.27193	Cell#11	0.0875189	0.607076	0.637638	0.47285	0.0977469	0.122184	Cell#11	0.748773	1.81011	0.623746	0.759982	0.648795	1.28537	Cell#12
Cell#12	1.03911	0.686259	1.35307	0.946923	1.03978	0.955476	Cell#12	0.95854	0.964097	1.43503	0.822296	0.913933	1.97815	Cell#12	0.0875189	0.262557	0.284784	0.218709	0.17961	0.289575	Cell#12	0.798784	1.0405	0.816843	0.631689	1.063	1.54196	Cell#12	0.434816	0.476492	0.468157	0.096525	0.0708665	0.394653	Cell#12	0.825178	1.85179	0.680703	0.888275	0.767313	1.37334	Cell#13
Cell#13	0.690427	0.398697	1.25999	0.812521	0.981134	0.602365	Cell#13	1.23082	1.51699	1.95042	0.926152	0.883387	1.22428	Cell#13	0.498719	0.472324	0.156978	0.237036	0.204047	0.333561	Cell#13	0.936313	0.905751	0.758497	0.748985	0.463076	1.24872	Cell#13	0.494551	0.390362	0.680703	0.16006	0.361663	0.155173	Cell#13	0.811286	1.08218	0.694594	0.885831	0.5987	1.04834	Cell#14
Cell#14	0.625135	0.851573	1.60173	1.17174	0.586481	1.11065	Cell#14	1.29611	1.66842	1.08079	0.894384	1.15341	0.514393	Cell#14	0.0777946	0.372303	0.0764054	0.138067	0.50584	0.195494	Cell#14	1.30306	1.17525	1.75455	0.417868	0.8785	2.14432	Cell#14	0.0569567	0.494551	0.354243	0.141733	0.448414	0.278579	Cell#14	0.722378	1.90319	1.34751	0.942035	0.536386	1.31347	Cell#15
Cell#15	0.572346	1.14469	1.00161	0.977469	0.61214	0.825961	Cell#15	1.62674	1.27389	1.4003	0.995796	1.29026	0.563266	Cell#15	0.551508	0.118081	0.318124	0.0953032	0.392209	0.366551	Cell#15	0.859908	1.08773	1.06273	0.755095	0.755095	1.36968	Cell#15	0.275059	0.355632	0.204211	0.155173	0.541273	0.337227	Cell#15	0.658476	0.950205	1.02105	0.874834	0.574263	1.24627	Cell#16
Cell#16	0.893248	0.946038	1.15858	0.882166	0.554713	0.9848	Cell#16	1.23638	0.807119	1.03356	0.770978	0.867503	0.890718	Cell#16	0.172259	0.255611	0.332016	0.290797	0.241924	0.0794193	Cell#16	1.01966	1.06968	0.623746	0.943257	0.728214	1.32814	Cell#16	0.351465	0.295897	0.134751	0.0916377	0.323787	0.234592	Cell#16	0.533449	1.27111	0.847405	0.874834	0.68545	1.01168	Cell#17
Cell#17	0.712654	1.11552	1.15164	1.01412	1.04589	1.11309	Cell#17	0.872411	0.843238	1.17525	1.13386	0.697668	0.618249	Cell#17	0.0305622	0.386194	0.0666811	0.150286	0.178388	0.26636	Cell#17	1.4267	1.51283	0.930757	0.763647	1.07522	1.24016	Cell#17	0.115303	0.216713	0.241719	0.202825	0.383656	0.0439861	Cell#17	0.654308	2.13379	1.40725	0.992131	0.379991	0.662235	Cell#18
Cell#18	0.733492	1.03217	0.929367	1.11309	0.899271	0.97136	Cell#18	1.41836	2.05183	1.12246	1.052	1.18885	0.661013	Cell#18	0.0305622	0.204211	0.0486216	0.420312	0.344558	0.35922	Cell#18	0.851573	1.78233	0.927978	0.962807	0.835736	1.04345	Cell#18	0.115303	0.436205	0.130584	0.3861	0.22604	0.262695	Cell#18	0.602908	1.50171	0.862686	1.46376	0.756316	1.19007	Cell#19
Cell#19	0.75294	1.00161	1.60451	1.34768	1.03978	0.896828	Cell#19	1.13775	0.447319	2.07823	0.889497	1.07644	0.604809	Cell#19	0.363967	0.348686	0.0541784	0.586481	0.144177	0.0256586	Cell#19	1.34612	1.14191	0.959929	0.867503	0.544939	1.57617	Cell#19	0.227827	0.368135	0.176427	0.215043	0.118518	0.273691	Cell#19	0.762665	0.85574	1.39752	0.45941	0.986022	1.19373	Cell#20
Cell#20	0.733492	0.900194	0.829346	1.02512	0.595034	1.12287	Cell#20	1.05301	1.13775	1.30445	0.940814	0.90538	0.425199	Cell#20	0.18754	0.408422	0.17087	0.295684	0.327452	0.0904159	Cell#20	1.41558	1.39891	0.816843	0.916377	0.65857	2.82244	Cell#20	0.275059	0.136141	0	-0.0109965	0.415424	0.17961	Cell#20	0.608465	0.593184	1.33918	0.90538	0.741654	1.00801	Cell#21
Cell#21	0.636248	0.846016	1.09746	1.09232	0.709887	0.989687	Cell#21	2.08517	0.720989	1.04189	0.994574	1.09354	1.23772	Cell#21	0.148643	0.500108	0.0889081	0.315234	0.544939	0.141733	Cell#21	1.35724	1.69203	0.744605	0.932261	0.71233	1.34646	Cell#21	0.32507	0.466767	0.115303	0.112409	0.28591	0.348223	Cell#21	0.832124	0.559843	0.936313	0.770978	0.668344	1.2927	Cell#22
Cell#22	0.783503	1.07245	1.3753	0.723327	1.20717	1.00313	Cell#22	1.10302	0.80434	0.580681	0.920042	0.768535	1.44543	Cell#22	0.113913	0.4112	0.184762	0.475294	0.332339	0.0989687	Cell#22	0.911308	1.30445	0.744605	0.973803	0.946923	1.99037	Cell#22	0.231995	0.436205	0.382027	0.443526	0.162504	0.158839	Cell#22	0.973821	1.25305	0.879357	0.691559	0.647573	1.19618	Cell#23
Cell#23	0.776557	1.46004	1.48088	1.17907	1.51385	1.24872	Cell#23	0.90714	1.19053	0.996048	0.873613	0.802746	1.39778	Cell#23	0.212546	0.350076	0.150032	0.430086	0.116074	0.394653	Cell#23	0.848794	0.852962	1.00716	0.944479	0.841845	1.20473	Cell#23	0.643194	0.516778	0.263946	0.387322	0.155173	0.238258	Cell#23	0.693205	0.807119	0.837681	1.03367	0.748985	1.26093	Cell#24
Cell#24	0.759886	1.15303	2.41024	1.0801	1.34768	0.992131	Cell#24	0.644584	1.24888	1.05301	0.960363	1.88041	1.76311	Cell#24	0.191708	0.0902973	0.00694594	0.0195494	0.067201	0.189385	Cell#24	0.648751	1.54339	0.786281	0.887053	0.987243	1.03734	Cell#24	0.372303	0.491773	0.277838	0.217487	0.44597	0.158839	Cell#24	0.966875	1.14886	1.11274	0.973803	0.635355	0.53272	Cell#25
Cell#25	0.876578	1.17386	1.53783	0.806412	0.91149	1.06911	Cell#25	0.755719	0.865465	1.19609	0.819852	0.761204	1.38067	Cell#25	0.127805	0.340351	0.172259	0.074532	0.0366551	0.113631	Cell#25	0.959929	0.751551	0.927978	0.748985	0.577928	0.957919	Cell#25	0.0430649	0.193097	0.22227	0.00366551	0.261473	0.211378	Cell#25	1.22665	0.407032	0.85574	0.835736	0.75876	0.917599	Cell#26
Cell#26	0.58207	0.641805	1.09607	0.929817	1.36479	1.05689	Cell#26	1.15858	1.55589	0.972432	0.803968	0.741654	1.20351	Cell#26	0.0930757	0.236162	0.162535	0.246811	0.295684	0.19305	Cell#26	1.34473	0.584849	0.833513	0.995796	1.07766	1.09476	Cell#26	0.247276	0.502886	0.218103	-0.00977469	0.35922	0.28591	Cell#26	0.864075	0.861297	0.762665	1.052	0.697668	1.22917	Cell#27
Cell#27	0.923811	0.755719	0.991881	0.430086	0.747764	1.42344	Cell#27	1.17664	1.26972	1.21971	1.43199	0.922486	1.19251	Cell#27	0.104189	0.332016	0.150032	0.577928	0.195494	0.117296	Cell#27	1.24332	0.536227	1.27944	0.871169	0.956697	1.33913	Cell#27	0.284784	0.326459	0.165313	0.246811	0.293241	0.116074	Cell#27	0.85574	0.39314	0.725157	0.806412	0.690337	1.13264	Cell#28
Cell#28	0.883524	1.00855	0.869632	0.69889	0.806412	1.39167	Cell#28	1.43503	1.17109	0.937702	1.15097	1.2927	1.32936	Cell#28	0.233384	0.073627	0.140308	0.0769757	0.0610918	0.37266	Cell#28	1.44337	0.954373	1.06134	0.983578	0.893162	1.30492	Cell#28	0.145865	0.482049	0.202822	0.389766	0.270026	0.173501	Cell#28	0.720989	0.779335	0.483438	0.607252	0.609696	1.35135	Cell#29
Cell#29	0.573735	0.939092	1.39058	0.570597	1.20473	1.2927	Cell#29	1.2725	1.34335	0.85713	1.13875	0.480181	1.19496	Cell#29	0.380638	0.297286	0.365357	0.259029	0.135624	0.268804	Cell#29	0.630692	0.784892	1.07662	1.04956	0.900493	0.932261	Cell#29	0.354243	0.254222	0.29034	0.290797	0.175944	0.315234	Cell#29	0.986324	1.42948	1.02244	0.675675	0.69889	1.53463	Cell#30
Cell#30	0.711265	1.31556	1.26833	0.770978	1.48331	0.978691	Cell#30	1.14886	1.01411	1.62118	1.29881	1.34035	0.902937	Cell#30	0.377859	0.272281	0.194486	0.328674	0.124627	0.168613	Cell#30	0.765443	0.801562	0.904362	1.53585	0.686672	1.30736	Cell#30	0.122249	0.173649	0.197265	0.109965	0.136846	0.273691	Cell#30	1.24055	1.33362	1.028	0.757538	0.63902	1.50164	Cell#31
Cell#31	0.729324	0.726546	0.952984	0.61214	0.973803	1.0911	Cell#31	0.871021	1.34751	1.57951	1.4271	1.72279	1.36235	Cell#31	0.0861297	0.0541784	0.0680703	0.307903	0.23948	0.430086	Cell#31	1.36279	0.914086	1.12246	0.741654	0.855285	1.56028	Cell#31	0.151422	0.363967	0.162535	0.221152	0.426421	0.138067	Cell#31	0.996048	0.901584	0.834902	0.888275	0.783197	1.40267	Cell#32
Cell#32	0.718211	1.02661	1.12524	0.915155	0.803968	1.01412	Cell#32	1.09468	0.652919	1.47949	1.17907	1.05322	1.14242	Cell#32	0.212546	0.0847405	0.422313	0.212599	0.20649	0.250476	Cell#32	0.991881	1.03356	0.657086	0.856507	0.63902	1.41366	Cell#32	0.595962	0.49594	0.202822	0.213821	0.195494	0.134402	Cell#32	0.898805	1.26277	0.834902	0.894384	0.901715	1.02634	Cell#33
Cell#33	0.529281	0.932146	1.12663	0.679341	0.797859	1.03001	Cell#33	1.25444	0.369524	1.1183	0.945701	0.95181	0.885831	Cell#33	0.262557	0.206989	0.826567	0.256586	0.155173	0.100191	Cell#33	0.577903	0.70293	0.954373	0.802746	0.928595	1.14242	Cell#33	0.0944648	0.370913	0.029173	0.124627	0.411759	0.304237	Cell#33	1.42809	0.904362	0.483438	0.880944	0.665901	1.6397	Cell#34
Cell#34	0.575124	1.19192	1.70453	0.751429	0.823517	0.562045	Cell#34	0.727935	0.777946	1.14469	1.18029	1.23283	0.995796	Cell#34	0.272281	0.140308	0.286173	0	0.135624	0.0989687	Cell#34	0.429259	0.640416	1.08079	1.12898	0.576707	1.43199	Cell#34	0.104189	0.329238	0.172259	0.0733102	0.431308	0.243145	Cell#34	1.20443	0.865465	1.18637	0.689115	1.88774	1.34158	Cell#35
Cell#35	0.529281	0.758497	1.35724	0.912711	1.05078	0.906602	Cell#35	0.725157	1.32112	1.60035	1.10332	0.678119	1.47842	Cell#35	0.0611243	0.148643	0.277838	0.381213	0.303015	0.145398	Cell#35	1.00161	0.901584	0.876578	0.948145	0.570597	0.819852	Cell#35	0.32507	0.304232	0.190319	0.131958	0.375104	0.196716	Cell#35	1.08635	1.20582	1.06968	1.00313	2.15043	0.844289	Cell#36
Cell#36	0.622357	1.01133	0.846016	1.00435	1.14364	1.2365	Cell#36	1.04328	0.732103	1.38502	1.05689	0.95181	0.829627	Cell#36	0.300065	0.395919	0.254222	0.452079	0.44597	0.136846	Cell#36	1.39197	0.451486	1.01272	1.08132	0.40565	0.948145	Cell#36	0.126416	0.180595	0.129195	0.29935	0.138067	0.0855285	Cell#36	1.40308	0.896027	0.716821	0.632911	1.57128	1.41611	Cell#37
Cell#37	0.509832	1.24055	1.3878	1.14364	0.669566	0.750207	Cell#37	1.56423	0.676535	1.30723	1.24505	1.14242	1.01657	Cell#37	0.115303	0.42787	0.312567	0.235814	0.503396	0.081863	Cell#37	0.8738	0.695984	0.851573	0.944479	0.482625	1.28293	Cell#37	0.111135	0.263946	0.0944648	0.237036	0.373882	0.292019	Cell#37	0.862686	1.1433	0.975211	0.890718	1.70568	1.0239	Cell#38
Cell#38	0.597351	0.75433	1.4392	0.799081	0.854063	1.1473	Cell#38	0.897416	1.00299	0.947427	1.13386	0.695225	1.48575	Cell#38	0.450097	0.390362	0.118081	0.182054	0.274913	0.0537608	Cell#38	1.28639	0.991881	1.04884	0.935926	0.467963	0.977469	Cell#38	0.269503	0.316735	0.344519	0.22604	0.249255	0.17961	Cell#38	1.04189	1.00577	1.08496	0.646351	1.68369	0.455745	Cell#39
Cell#39	0.615411	0.772389	1.00438	0.630467	1.19862	1.49919	Cell#39	1.17803	0.89047	1.12385	0.807634	1.18029	0.989687	Cell#39	0.425092	0.573735	0.191708	0.311568	0.241924	0.387322	Cell#39	1.09051	0.607076	0.5654	1.29881	0.466741	1.37457	Cell#39	0.255611	0.155589	0.241719	0.283466	0.235814	0.431308	Cell#39	0.716821	1.19331	1.16414	1.02268	1.95249	0.975025	Cell#40
Cell#40	0.540394	0.834902	1.16136	0.720883	0.718439	1.13142	Cell#40	1.16275	0.647362	1.37391	1.14242	0.873613	0.96525	Cell#40	0.120859	0.554286	0.448708	0.189385	0.251698	0.19305	Cell#40	1.17109	0.889081	0.944648	2.15654	0.587703	1.68247	Cell#40	0.34174	0.330627	0.533449	0.404428	0.224818	0.0525389	Cell#40	0.68487	0.784892	0.693205	0.645129	1.17418	1.04467	Cell#41
Cell#41	0.511221	1.28222	1.49199	0.873613	0.978691	0.944479	Cell#41	1.19053	1.21276	1.86568	1.08621	0.748985	0.813743	Cell#41	0	0.143086	0.201432	0.486291	0.178388	0.29935	Cell#41	2.07684	1.03633	1.78233	1.18885	0.449636	1.21695	Cell#41	0.145865	0.318124	0.255611	0.200381	0.256586	0.0452079	Cell#41	0.47927	0.961319	0.687648	0.684228	1.11554	0.968916	Cell#42
Cell#42	0.729324	1.08912	1.24888	1.6617	0.935926	1.03978	Cell#42	1.3239	0.983546	0.918254	1.34035	0.819852	1.24016	Cell#42	0.400086	0.138919	0.679313	0.315234	0.356776	0.265138	Cell#42	1.71982	0.990492	0.78767	1.54684	0.650017	0.69889	Cell#42	0.344519	0.0902973	0.322292	0.199159	0.263917	0.235814	Cell#42	0.80434	0.311178	0.880746	0.508284	1.16808	1.13386	Cell#43
Cell#43	0.566789	1.03495	1.33223	1.04223	0.97136	0.796637	Cell#43	1.25027	1.11691	1.57395	0.993353	1.07399	1.41122	Cell#43	0.302843	0.594573	0.334795	0.284688	0.16006	0.125849	Cell#43	1.40725	0.996048	0.648751	1.06422	0.464298	0.879722	Cell#43	0.180595	0.17087	0.227827	0.215043	0.254142	0.213821	Cell#43	0.595962	0.436205	0.904362	0.5987	1.31225	1.34646	Cell#44
Cell#44	0.488994	0.745994	1.22804	0.847954	1.04345	1.17052	Cell#44	0.90853	1.05717	1.50866	0.948145	0.896828	0.810077	Cell#44	0.0764054	0.323681	0.498719	0.0977469	0.117296	0.0757538	Cell#44	1.96431	1.20998	0.922421	1.00801	0.494844	0.821074	Cell#44	0	0.229216	0.27367	0.340892	0.263917	0.00488734	Cell#44	0.916865	1.04884	0.823789	0.549826	1.35746	1.08621	Cell#45
Cell#45	0.612632	0.698762	1.25444	1.61038	0.937148	1.46987	Cell#45	1.27389	0.966875	0.933535	1.15952	0.855285	1.14975	Cell#45	0.388973	0.180595	0.275059	0.1063	0.0720883	0.111187	Cell#45	1.24471	0.825178	1.0669	0.874834	1.49553	0.923708	Cell#45	0.17087	0.183373	0.282005	0.351889	0.309124	0.367773	Cell#45	1.37113	0.772389	0.741827	0.773422	1.25238	1.23528	Cell#46
Cell#46	0.437594	0.745994	1.46004	0.734323	1.06544	0.775866	Cell#46	1.27528	0.759886	1.10718	1.24994	0.767313	1.32203	Cell#46	0.241719	0.372303	0.42787	0.26636	0.514393	0.254142	Cell#46	1.17248	1.11552	0.400086	0.670788	0.799081	1.01657	Cell#46	0.333405	0.122249	0.266724	0.277357	0.162504	0.296906	Cell#46	0.800173	0.968265	0.937702	0.485069	1.31103	1.89018	Cell#47
Cell#47	0.49594	1.50171	1.39613	0.972581	1.18885	1.29515	Cell#47	1.23082	0.900194	1.76427	1.08255	0.68545	1.05689	Cell#47	0.150032	0.254222	0.522335	0.172279	0.233371	0.173501	Cell#47	0.905751	0.796005	1.00855	0.85162	0.647573	1.57006	Cell#47	0.213935	0.163924	0.272281	0.322565	0.190606	0.229705	Cell#47	1.22526	1.29195	0.943259	0.586481	1.00801	1.09232	Cell#48
Cell#48	0.458432	1.05162	1.29611	0.684228	1.11676	0.92493	Cell#48	1.29472	1.03911	1.7351	1.36846	1.01901	1.08499	Cell#48	0.401476	0.226438	0.319513	0.426421	0.284688	0.0403206	Cell#48	1.71982	1.03911	0.811286	0.885831	1.22672	0.79175	Cell#48	0.236162	0.0402865	0.420924	0.257807	0.425199	0.128293	Cell#48	0.683481	1.1308	0.545951	0.667122	0.992131	1.1021	Cell#49
Cell#49	0.605686	1.23916	0.980767	0.606031	1.07522	1.21084	Cell#49	1.2211	1.00855	0.965486	1.17174	1.51385	1.48209	Cell#49	0.1028	0.136141	0.504276	0.195494	0.452079	0.130736	Cell#49	1.23499	1.28778	0.589016	0.917599	1.42466	1.61649	Cell#49	0.257	0.319513	0.211157	0.107522	0.141733	0.268804	Cell#49	0.745994	0.951594	0.7196	0.701334	0.990909	1.55784	Cell#50
Cell#50	0.450097	1.34335	1.03633	0.916377	1.1583	1.00924	Cell#50	1.47949	1.21554	1.3878	1.29881	1.40878	1.05078	Cell#50	0.225049	0.176427	0.123638	0.458188	0.0879722	0.0879722	Cell#50	1.89069	1.42531	1.1433	1.21939	0.810077	1.39289	Cell#50	0.095854	0.213935	0.293119	0.39954	0.44597	0.180832	Cell#50	0.929367	0.375081	0.537616	0.629245	0.877278	0.96525	Cell#51
Cell#51	0.440373	1.14747	0.623746	0.715996	0.983578	0.867503	Cell#51	0.808508	0.784892	1.43364	1.42466	0.880944	1.24627	Cell#51	0.433427	0.234773	0.294508	0.426421	0.0586481	0.185719	Cell#51	1.65313	1.48088	2.05044	1.04345	1.36723	1.31103	Cell#51	0.279227	0.073627	0.0611243	0.178388	0.320121	0.190606	Cell#51	0.954373	0.912697	0.580681	0.542495	1.20717	0.713552	Cell#52
Cell#52	0.37647	0.975211	1.13358	0.769757	1.11065	1.44299	Cell#52	1.16414	0.948816	1.26277	0.945701	1.17174	0.910268	Cell#52	0.163924	0.465378	0.515389	0.0940814	0.292019	0.0720883	Cell#52	1.44753	1.2336	1.88652	0.737989	0.999462	1.6788	Cell#52	0.0430649	0.0319513	0.248665	0.17961	0.498509	0.283466	Cell#52	0.629303	0.727935	1.53783	0.526611	1.041	1.60794	Cell#53
Cell#53	0.593184	0.636248	1.05023	1.00435	1.20717	1.757	Cell#53	0.459822	1.06551	1.5031	1.49186	0.604809	0.836958	Cell#53	0.225049	0.0569567	0.315346	0.21993	0.469185	0.162504	Cell#53	1.89485	0.769611	1.19331	0.836958	0.510727	1.51263	Cell#53	0.101411	0.375081	0.533449	0.102634	0.568154	0.118518	Cell#53	1.17525	0.569567	0.887692		1.35257	1.12775	Cell#54
Cell#54	0.687648	0.882135	1.63091	1.27804	1.09232	1.10454	Cell#54	1.68092	0.868243	1.01133	0.945701	0.755095	0.586481	Cell#54	0.219492	0.366746	0.6168	0.190606	0.189385	0.156395	Cell#54	1.42114	0.743216	1.18498	1.18029	0.679341	1.35013	Cell#54	0.0305622	0.316735	0.044454	0.471629	0.332339	-0.0439861	Cell#54	1.30445	0.745994	0.655697		0.880944	0.916377	Cell#55
Cell#55	0.488994	0.884913	1.01272	0.838179	0.541273	1.2145	Cell#55	1.24055	1.26694	1.08912	1.78632	1.11431	1.15219	Cell#55	0.18893	0.358411	0.501497	0.168613	0.204047	0.259029	Cell#55	1.73093	1.11135	1.36835	0.931039		1.45032	Cell#55	0.0333405	0.307011	0.511221	0.321343	0.207712	0.0549826	Cell#55	1.60312	0.744605	0.934924		0.753873	1.31103	Cell#56
Cell#56	1.00299	1.00716	0.714043	0.557157	0.620693	1.19251	Cell#56	1.13219	1.25722	1.51283	0.955476	0.720883	1.54562	Cell#56	0.0930757	0.477881	0.472324	0.190606	0.111187	0.20649	Cell#56	1.01272	1.17664	0.894638	1.3208		1.47476	Cell#56	0.13753	0.161146	0.350076	0.375104	0.216265	0.260251	Cell#56	0.718211	1.45309	0.966875		0.719661	0.755095	Cell#57
Cell#57	1.09329	0.837681	0.998827	1.07644	1.28293	0.770978	Cell#57	1.17525	0.876578	1.0669	0.838179	0.667122	0.982356	Cell#57	0.0500108	0.512611	0.422313	0.270026	0.3861	0.158839	Cell#57	1.67119	0.912697	0.722378	1.12042		1.74478	Cell#57	0.300065	0.0472324	0.327849	0.379991	0.241924	0.338449	Cell#57	1.11969	1.28083	0.461211		0.684228	1.24139	Cell#58
Cell#58	1.05301	0.998827	1.69203	0.691559	1.38801	1.19251	Cell#58	1.27666	1.39197	1.35863	0.942035	0.817408	1.28782	Cell#58	0.316735	0.332016	0.134751	0.11974	0.25292	0.0183275	Cell#58	1.27944	1.48088	0.597351	1.63848		1.41977	Cell#58	0.309789	0.195876	0.466767	0.360442	0.248033	0.0953032	Cell#58	1.29056	0.900194	0.948816		1.09354	0.78564	Cell#59
Cell#59	0.826567	1.02661	1.10163	1.16685	1.15708	1.09476	Cell#59	1.22665	1.16275	1.16275	1.07522	0.707443	1.052	Cell#59	0.407032	0.383416	0.144476	0.0562045	0.238258	0.021993	Cell#59	1.63785	0.60013	1.11413	1.20229		1.80343	Cell#59	0.361189	0.168092	0.134751	0.261473	0.378769	0.164948	Cell#59	1.26277	0.63347	0.620967		1.21817	0.983578	Cell#60
Cell#60	1.05301	0.784892	0.979378	0.739211	1.14608	1.21206	Cell#60	1.6698	0.782113	1.08912	0.84551	1.03978	1.52363	Cell#60	0.316735	0.277838	0.176427	0.321343	0.0928595	0.162504	Cell#60	1.86846	0.6682	0.851573	1.09843		1.63115	Cell#60	0.233384	0.330627	0.138919	0.272469	0.0427643	0.0879722	Cell#60	1.39613	1.39891	0.939092		0.824739	0.883387	Cell#61
Cell#61	1.45587	0.884913	1.76566	0.584038	0.78564	1.26827	Cell#61	1.62674	0.626524	1.17664	1.2646	0.792971	1.1473	Cell#61	0.409811	0.0764054	0.520946	0.207712	0.340892	0.074532	Cell#61	1.89069	1.34751	0.932146	1.39656		1.05689	Cell#61	0.293119	0.279227	0.0722378	0.290797	0.322565	0.272469	Cell#61	1.29195	1.02105	0.757108		0.676897	1.28171	Cell#62
Cell#62	1.09051	0.522335	1.61285	0.357998	0.510727	1.02879	Cell#62	1.43642	1.00577	1.12941	0.9848	0.982356	1.09354	Cell#62	0.301454	0.252832	0.108357	0.183275	0.267582	0.0720883	Cell#62	1.24193	1.24055	1.0669	2.26651		0.651239	Cell#62	0.211157	0.151422	0.465378	0.294462	0.0855285	0.2798	Cell#62	0.977989	0.915475	0.665421		0.883387	0.861394	Cell#63
Cell#63	1.00299	1.23638	1.54617	0.692781	1.11676	1.73379	Cell#63	0.997438	0.911308	1.49477	1.12042	1.10943	0.992131	Cell#63	0.122249	0.159757	0.268113	0.255364	0.392209	0.0904159	Cell#63	1.78233	1.49199	0.821011	1.11554		1.32936	Cell#63	0.490384	0.125027	0.197265	0.234592	0.238258	0.164948	Cell#63	1.16275	0.814065	0.437594		0.615805	0.390987	Cell#64
Cell#64	0.826567	0.732103	1.28083	0.701334	0.701334	1.05322	Cell#64	1.68648	0.869632	1.19887	1.02634	1.01535	1.57128	Cell#64	0.138919	0.459822	0.270892	0.250476	0.621914	0.101412	Cell#64	2.48387	0.812675	1.12524	0.668344		1.38678	Cell#64	0.112524	0.130584	0.24033	0.204047	0.328674	0.276135	Cell#64	1.12108	1.11274	0.704319		0.775866	0.510727	Cell#65
Cell#65	1.05301	0.865465	0.771	0.67201	1.14486	1.17174	Cell#65	1.43642	0.597351	1.74343	0.667122	1.10087	1.39045	Cell#65	0.231995	0.0347297	0.241719	0.295684	0.387322	0.217487	Cell#65	1.1308	1.17248	1.2211	1.59205		0.967694	Cell#65	0.572346	0.352854	0.120859	0.0806412	0.543717	0.141733	Cell#65	0.802951		0.488994		1.19984	0.45941	Cell#66
Cell#66	0.794616	1.27944	1.10718	1.09476	1.17785	1.1583	Cell#66	1.42948	0.509832	1.58506	0.954254	0.7722		Cell#66	0.320903	0.169481	0.263946	0.237036	0.164948	0.262695	Cell#66	2.22826	1.17109	1.25166	0.813743			Cell#66	0.283395	0.0847405	0.591794	0.0781975	0.486291	0.373882	Cell#66	0.875189		0.404254		0.824739	0.841845	Cell#67
Cell#67		1.20304	1.30862	1.27315	0.755095	1.18885	Cell#67	1.17525	0.615411	1.27666	1.08499	0.569376		Cell#67	0.0416757	0.319513	0.307011		0.39954	0.202825	Cell#67	1.23221	0.840459	1.28778	1.8633			Cell#67	0.426481	0.177816	0.509832	0.270026	0.318899	0.255364	Cell#67	0.70154		0.551508		1.25483	1.06544	Cell#68
Cell#68		1.19192	1.02939	0.872391	0.694003	0.775866	Cell#68	1.26555	0.711265	1.0155	0.884609	0.28591		Cell#68	0.0527892	0.18893	0.418146		0.426421	0.189385	Cell#68	1.85735	1.38502	1.40864	0.993353			Cell#68	0.152811	0.255611	0.387584	0.394653	0.321343	0.47896	Cell#68	0.720989		0.608465		0.62558	0.74532	Cell#69
Cell#69		1.01272	1.36279	0.687894	0.680563	1.22306	Cell#69	1.35724	0.718211	1.44476	0.939592	0.874834		Cell#69	0.120859	0.133362	0.263946		0.32623	0.0953032	Cell#69	1.38224	0.965486	1.55033	1.0911			Cell#69	0.215324	0.206989	0.144476	0.272469	0.194272	0.184497	Cell#69	0.765443		0.627913		0.646351		Cell#70
Cell#70		1.028	1.17248	0.992131	0.586481	1.11065	Cell#70	0.869632	0.540394		1.33669	0.858951		Cell#70	0.413978	0.261168	0		0.142955	0.289575	Cell#70	1.86429	1.09885	1.01133	0.762426			Cell#70	0.180595	0.195876	0.272281	0.2798	0.0867503	0.117296	Cell#70	0.932146				0.560823		Cell#71
Cell#71		0.720989	1.09051	0.854063	1.00313	1.5945	Cell#71	1.35863	0.654308		0.659791	1.03123		Cell#71	0.443151	0.106968	0.11947		0.135624	0.189385	Cell#71	1.66842		1.03356				Cell#71	0.390362	0.13753	0.251443	0.107522	0.47285	0.376325	Cell#71	0.58207						Cell#72
Cell#72		0.875189	1.38085	1.24994	0.789306	1.51263	Cell#72	1.19192			0.773422	1.14119		Cell#72	0.272281	0.527892	0.257			0.221152	Cell#72	1.53922						Cell#72	0.131973	0.29173	0.383416	0.151508	0.322565	0.0659791	Cell#72	1.10024						Cell#73
Cell#73		1.35029	1.2211	0.641464	1.05933	1.08988	Cell#73	0.745994			0.526611	2.0759		Cell#73	0.304232		0.333405			0.16617	Cell#73							Cell#73	0.106968	0.276449	0.216713	0.467963	0.348223	0.216265	Cell#73	0.583459						Cell#74
Cell#74		0.609854	0.998827		1.51508	0.944479	Cell#74	0.729324			1.05078	1.41366		Cell#74			0.286173			0.134402	Cell#74							Cell#74	0.0472324	0.186151	0.198654	0.267582	0.260251	0.157617	Cell#74							Cell#75
Cell#75		1.47532			1.28171	1.19618	Cell#75	0.850184			0.982356	1.57372		Cell#75			0.447319			0.370216	Cell#75							Cell#75	0.294508	0.184762	0.151422	0.135624	0.212599	0.0427643	Cell#75							Cell#76
Cell#76		0.576513			1.25605	0.906602	Cell#76	1.09607			0.477738	1.21328		Cell#76			0.423703			0.228483	Cell#76							Cell#76		0.233384	0.168092	0.178388	0.362885	0.207712	Cell#76							Cell#77
Cell#77		0.6168			1.46009	1.58106	Cell#77	0.615411			0.808855	1.14975		Cell#77						0.149064	Cell#77							Cell#77		0.311178	0.54734	0.105078	0	0.141733	Cell#77							Cell#78
Cell#78		0.834902			0.966472	1.063	Cell#78	1.05578			0.887053	1.13142		Cell#78						0.306681	Cell#78							Cell#78		0.459822	0.197265	0.284688	0.318899	0.135624	Cell#78							Cell#79
Cell#79		0.932146			1.13997		Cell#79	0.934924			0.808855	1.28293		Cell#79						0.0733102	Cell#79							Cell#79		0.00138919	0.194486	0.127071	0.305459	0.628024	Cell#79							Cell#80
Cell#80		1.20721					Cell#80	1.17109			1.13997	0.706221		Cell#80						0.0781975	Cell#80							Cell#80		0.313957		0.0635355	0.303015	0.287131	Cell#80							Cell#81
Cell#81		1.04328					Cell#81	0.814065			0.588925	0.918821		Cell#81						0.212599	Cell#81							Cell#81				0.250476	0.274913	0.356776	Cell#81							Cell#82
Cell#82		1.00716					Cell#82				1.7289	0.780753		Cell#82						0.234592	Cell#82							Cell#82				0.26636	0.218709	0.138067	Cell#82							Cell#83
Cell#83		1.01689					Cell#83				1.06544	1.45398		Cell#83						0.254142	Cell#83							Cell#83				0.304237	0	0.292019	Cell#83							Cell#84
Cell#84		1.51005					Cell#84				1.06788	0.867503		Cell#84						0.14662	Cell#84							Cell#84				0.156395	0.102634	0.128293	Cell#84							Cell#85
Cell#85		2.00043					Cell#85				0.968916	1.50041		Cell#85						0.336005	Cell#85							Cell#85				0.227261	0.0549826	0.0256586	Cell#85							Cell#86
Cell#86		1.60868					Cell#86				0.368994			Cell#86						0.13318	Cell#86							Cell#86				0.353111	0.113631	0.403206	Cell#86							Cell#87
Cell#87		1.25305					Cell#87				0.689115			Cell#87						0.186941	Cell#87							Cell#87				0.274913	0.0647573	0.431308	Cell#87							Cell#88
Cell#88		0.664032					Cell#88				0.74532			Cell#88						0.112409	Cell#88							Cell#88				0.315234	0.227261	0.118518	Cell#88							Cell#89
Cell#89		1.50032					Cell#89				0.783197			Cell#89							Cell#89							Cell#89					0.204047	0	Cell#89							Cell#90
Cell#90		0.893248					Cell#90				0.945701			Cell#90							Cell#90							Cell#90							Cell#90							Cell#91
Cell#91		0.586238					Cell#91				0.770978			Cell#91							Cell#91							Cell#91							Cell#91							Cell#92
Cell#92		1.21693					Cell#92				0.939592			Cell#92							Cell#92							Cell#92							Cell#92							Cell#93
Cell#93		0.937702					Cell#93				0.795415			Cell#93							Cell#93							Cell#93							Cell#93							Cell#94
Cell#94		1.24332					Cell#94							Cell#94							Cell#94							Cell#94							Cell#94							Cell#95
Cell#95		1.03495					Cell#95							Cell#95							Cell#95							Cell#95							Cell#95							Cell#96
Cell#96		1.28778					Cell#96							Cell#96							Cell#96							Cell#96							Cell#96							Cell#97
Cell#97		0.832124					Cell#97							Cell#97							Cell#97							Cell#97							Cell#97							Cell#98
Cell#98		0.989102					Cell#98							Cell#98							Cell#98							Cell#98							Cell#98
	0.751109	0.983064	1.24441	0.929427	0.990439	1.07568		1.15737	1.00366	1.30058	1.00033	1.01665	1.15039		0.23405	0.280211	0.27877	0.246441	0.255863	0.181762		1.29029	1.03195	0.995774	1.01	0.753986	1.33784		0.22979	0.265995	0.261537	0.243506	0.263422	0.210266		0.9401	1.08695	0.895262	0.750466	0.937759	1.10686
n=	469							497							447							402							500							398
p53KO -vs+ dox p-value	0.218387
44KO2 -vs+ dox p-value	0.000182647
44KO7 -vs+ dox p-value	3.25299e-05
p53KO vs + dox 44KO2 p-value		0.516069
dox p53KO vs + dox 44KO7 p-value		0.627847

[truncated: 40 more sheets: Supplementary figure 3b, Supplementary figure 3d, Supplementary figure 3e, Supplementary figure 3g, Supplementary figure 3j left, Supplementary figure 3j right, Supplementary figure 3k left, Supplementary figure 3k right, Supplementary figure 4a left, Supplementary figure 4a right, Supplementary figure 4c, Supplementary figure 4e, Supplementary figure 4g, Supplementary figure 5e, Supplementary figure 5f, Supplementary figure 5i, Supplementary figure 5j, Supplementary figure 5k left, Supplementary figure 5k right, Supplementary figure 5l …]
